# Supplementary material for: Histamine H4 Receptor Agonism Induces Antitumor Effects in Human T-Cell Lymphoma
Source: Int J Mol Sci. 2022 Jan 26;23(3):1378. doi: 10.3390/ijms23031378 (PMC8836034; doi:10.3390/ijms23031378)
Supplement: Supplementary file 1 [file ijms-23-01378-s001.zip]

Archive with 1 entries (1 files):
- ijms-1488512-supplementary.pdf
